# Supplementary material for: Addressing family communication in genetic counseling: A scoping review of process studies
Source: J Genet Couns. 2025 Aug 13;34(4):e70067. doi: 10.1002/jgc4.70067 (PMC12345395; doi:10.1002/jgc4.70067)
Supplement: Supplementary file 3 — Table S3. [file JGC4-34-0-s004.xlsx]

## Sheet: Sheet1
Author and year	Country	Title	Study aim(s)	Authors’ background	Genetic conditions	Participants	Healthcare professionals	Method				Dimensions of GC	Practices of GHP to address family communication				Contextual influences	Patient suggestions	GHP needs for more resources
								Methodology	Prospective or retrospective	Data collection	Data analysis		Guidance to inform the family	Materials to support communication	Psychosocial assessment	Additional support
Brown et al., 2021	USA	Exploring parents’ perceptions of the value of pediatric genetic counseling patient letters: A qualitative study presenting lessons learned	To investigate and describe parental perceptions surrounding genetic counseling patient letters.	Genetic Counseling Health communication Clinical genetics Bioethics	Multiple conditions including: 22q11.2 deletion syndrome (22q11DS) Legius syndrome Chromosomal translocations (Chrtl) KBG syndrome XYY syndrome Hereditary hemorrahagic telangiectasia	Patients or parents who had attended at least a genetic counseling appointment (most were white women, with a college degree or higher) N = 13	Genetic counselor	Qualitative (reports process and outcomes)	Retrospective	Semi-structured interviews or focus groups	Thematic analysis	Patient’s experiences and perspectives	Provide correct terminology to talk about the condition with relatives	Patient letters are sometimes used to facilitate family communication		Letters did not include all resources discussed during appointments (e.g. contacts of GHP and other professionals)	Letter format (physical or online) influenced how it was used during family communication	Letters provided to patients should be personalized, address the psychological impact of a possible diagnosis, provide tailored resources and contacts for the family, and be sent via mail and email
Clarke et al., 2005	UK and Australia	Genetic professionals’ reports of nondisclosure of genetic risk information within families	To describe the frequency and context of circumstances of nondisclosure within families, encountered by genetic professionals and the actions then taken by professionals.	Genetic counseling Clinical genetics	Multiple conditions including: Huntington disease (HD) Chrtl Hereditary colorectal cancer (HCC) Hereditary breast ovarian and cancer (HBOC)	Cases of nondisclosure reported by genetic helathcare professionals N = 65 (in a total of aproximately 38677 consultations)	Genetic counselor medical geneticist	Mixed methods (reports process and outcomes)	Prospective	Analysis of clinical records	Thematic analysis and descriptive statistics	GHP’s roles and scope of practice	Reinforce the importance of communication with at-risk relatives	Patient letters General family letters Written reminders to prompt disclosure	Explore reasons for non-disclosure and family dynamics	Involve multiple experienced GHP in discussions of family communication	Family communication is addressed throughout GC GHP prefer patient-mediated family disclosure over direct communication with relatives
Cook et al., 2022	Canada	Parents’ perspectives, experiences, and need for support when communicating with their children about the psychiatric manifestations of 22q11DS.	To develop a theoretical model to explain how parents think about the process of communicating with their affected child about the psychiatric manifestations of 22q11DS.	Genetic counseling Psychiatry Clinical genetics	22q11DS	Parents of children with 22q11DS who had received at least a consultation of psychiatric genetic counseling (most were women, had an average age 44.9, european ancestry and a history of personal and/or familial history of mental illness) N=10 (n=2 co-parents of the same child)	Psychiatric genetic counselor	Qualitative (process study)	Retrospective	Semi-structured interview	Interpretive description	Patient’s experiences and perspectives	Parents reported receiving some degree of support regarding communicating with their children about the condition, but none around communicating with them about the risk of psychiatric manifestations					Need for ongoing, personalized, and practical support (educational videos roleplaying family communication, local resources, next steps), and more directive guidance from GHP
Crook et al., 2022	Australia	Genetic counseling and diagnostic genetic testing for familial amyotrophic lateral sclerosis and/or frontotemporal dementia: A qualitative study of client experiences	Explore client experiences of genetic counseling and diagnostic testing to inform the care of future families	Genetic counseling	Amyotrophic lateral sclerosis Frontotemporal dementia	Patients and their relatives from 13 families. N=18 (Patients n=4; family members n=14) Most were women, college educated, with children and mean age was 39.44.	Neurologist Genetic counselor Medical geneticist Social worker (n=13)	Qualitative (reports process and outcomes)	Retrospective	Semi-structured interview	Thematic analysis (interpretative description underpinning)	Patient’s experiences and perspectives	Inform patients of the condition’s familial implications. Give guidance surrounding plans for dissemination of information within the family	Folder with information, hotlines, websites and family letters	Assess family dynamics and barriers to communication	Offer further counseling and provide contacts of other healthcare professionals Reassure patients to facilitate adjustment to the information and family communication	Practices to address family communication varied between GHP, with some creating communication barriers (e.g. only giving a copy of lab results to other healthcare professionals)	Clarify familial implications of results Provide information on local resources for patients and relatives to access testing Provide personalized, ongoing support for the patient and their relatives to assist with family communication
d’Audiffret Van Haecke & de Montgolfier, 2016	France	Genetic Test Results and Disclosure to Family Members: Qualitative Interviews of Healthcare Professionals’ Perceptions of Ethical and Professional Issues in France	To better understand the challenges arising from intra-family disclosure of genetic test results, their consequences on medical care practices, and the stances that f healthcare professionals have taken in response to the French legislative framework.	Bioethics	Unspecified genetic conditions	Genetic healthcare professionals N=8 (medical Medical geneticists n=7; genetic counselors n=1). Most were women.	Genetic counselor Medical geneticists	Qualitative (process study)	Retrospective	Semi-structured interviews	Content analysis (thematic)	GHP’s roles and scope of practice	Extensive explanations about the condition and familial risk, while dispelling misconceptions Mention which relatives are at risk through the pedigree, who to inform, and the next steps to do so	Pro forma family letters	Assess family dynamics and patient preferences to adapt GC to patients and their families	Multidisciplinary support and referrals to psychologists Offer follow-up appointments to discuss family communication Use relational circumvention	GHP struggle with discussing family risk, before knowing test results, with some having more structured consultations while others adapted consultations to each patient Family-related discussions begin by mapping genetic genealogy in pre-test and continue throughout GC, with supportive documents and consent forms that mention family communication
Derbez et al., 2017	France	Supporting disclosure of genetic information to family members: professional practice and timelines in cancer genetics	To understand the strategies and challenges of healthcare professionals in addressing the family disclosure of genetic information with patients highlighting the considerations to address ethical and relational aspects of patient care.	Health sociology Genetic counseling Clinical genetics Bioethics	HBOC Other unspecified hereditary cancer syndromes	Patients (n=29), healthcare professionals and workers of the cancer genetics department (n=7) N=36 Consultations n=93	Multidisciplinary team: Genetic counselor Medical geneticists Medical assistants Clinical researchers	Qualitative (process study)	Prospective	Ethnographic survey (observation of appointments and coordination meetings between the medical team and interviews with patients	Grounded theory	GHP’s roles and scope of practice	Highlight the importance of family communication about genetic risk Identify at-risk relatives using the pedigree Give examples of when and what information to share	Cover letter before GC (explaining that genetic testing may be offered to relatives) Lab reports with test results Patient letter (summary of test results and its implications, how to access GC, and monitoring/ prevention) Family letters (in case of nondisclosure)	Explore family dynamics, disclosure preferences, and reasons for nondisclosure	A multidisciplinary care team encourages information-seeking and sharing in the family Referrals to psycho-oncology for follow-up support and contacts for relatives to access GC	Family communication is addressed before (family request forms), throughout (GHP and consent forms), and after GC GHP prefer patient-mediated family disclosure over direct communication with relatives
Fisher et al., 2017	USA	I Don’t Want to Be an Ostrich: Managing Mothers’ Uncertainty during BRCA1/2 Genetic Counseling	To explore which uncertainty management strategies are enacted during BRCA1/2 genetic counseling with elevated or high-risk women with daughters	Family Health Health communication Health behaviour	HBOC	Women with a personal and/or family history of HBOC with biological daughters (with a mean age of 48, most were white and had a personal history of HBOC) N=16 (Consultations n=16)	Genetic counselors Unspecified physicians (n=8)	Qualitative (process study)	Retrospective	Video recorded counseling sessions	Grounded theory	GHP’s roles and scope of practice	Highlight the importance of family communication by exploring family implications of test results Dispelling misconceptions about genetic risk Identifying at-risk relatives, and tailoring disclosure to them	Patient letters (information summary about the condition, risk for specific relatives and recommendations for risk management and testing)	Explore family dynamics Explore patient preferences for disclosure and their reasons for nondisclosure	Relational circumvention Encouragement of information-seeking and sharing, by reframing disclosure as “a pursuit of family survival” and validating previous instances of disclosure Involving relatives in GC with extra appointments
Forbes Shepherd et al., 2017	Australia	A Relational Approach to Genetic Counseling for Hereditary Breast and Ovarian Cancer	Investigate whether and how genetic counselors in use a relational approach to encourage the disclosure of genetic information from HBOC clients to family members.	Clinical genetics Health behavior Health communication Genetic counseling	HBOC	Genetic counselors (ages ranging from 35-54, most were women with 5 or more years of experience) N=15	Genetic counselors	Qualitative (process study)	Retrospective	Semi-structured interviews	Thematic analysis (hermeneutic approach)	GHP’s roles and scope of practice	Provide information on testing, genetic risk, and familial implications Identify at-risk relatives using the pedigree Highlight the importance of family communication		Using an adaptable relational approach (covert, overt, or authoritative) Assess family dynamics, patient preferences, and reasons for non-disclosure Using hypothetical scenarios to promote reflection on the familial impact of non-disclosure	Encourage information seeking and sharing in the family, by reframing family disclosure as both part of genetic testing and as positive and empowering Relational circumvention	A relational approach is used solely after accepting to be tested The covert stage is the most used in GC practice The overt stage is used when there is a reluctance from patients to disclose information to at-risk relatives The authoritative stage is only used when there is a refusal to disclose information to relatives Some GHP used the consent form to revisit discussions on familial implicatio…
Forrest et al., 2010	International	Genetic Health Professionals and the Communication of Genetic Information in Families: Practice During and After a Genetic Consultation	To investigate genetic health professionals’ practice regarding the familial implications of a genetic diagnosis and subsequent family communication.	Genetic counseling	Hereditary hemochromatosis HCC HD Chrtl	Genetic healthcare professionals (most participants were from north america, women, were genetic counsellors and had an average of 11.5 years practicing most commonly in areas such as pre-natal, pediatrics, general and cancer) N=626 (medical geneticists n =224; genetic counselors n = 402)	Medical geneticist Genetic counsellors	Quantitative (process study)	Retrospective	Survey	Descriptive and inferential statistical analysis (logistic regression and χ2 test)	GHP’s roles and scope of practice	Provide information about the genetic condition and its inheritance pattern Highlight the importance of family disclosure Identify at-risk relatives	Patient letters Family letters (provided less frequently)		Encourage information-seeking and sharing in the family Give patients their contacts and refer them to other professionals Offer follow-up appointments for patients and relatives (in person and via telehealth)	There is high consistency among GHP in the type of practices used to address family communication, even though the frequency with which these practices were used varied considerably Most GHP prefer patient-mediated family disclosure over direct communication with relatives A minority of GHP believe patients do not require support after GC, as such a patient getting it is sometimes reliant on seek…		The main barrier to the provision of follow-up support in family communication of genetic risk identified by GHP is the lack of time, administrative and clinical support
Gaff et al., 2005	Australia	Facilitating Family Communication About Predictive Genetic Testing: Probands’ Perceptions	Explore the experiences of probands when informing relatives of predictive genetic testing and obtain their perceptions of the utility of genetic counseling and communication aids in this process.	Genetic counseling Clinical genetics Public health	HCC	Patients with a genetic variant related to HCC, asked by the genetics clinic to inform at-risk relatives that predictive testing was available N=12 (Seven women and five men, mean age 55, most participating in regular surveillance ) Consultations ≈ 24	Genetics professionals (unspecified) Gastroenterologist	Qualitative (reports process and outcomes)	Retrospective	Semi-structured interviews	Grounded theory	Patient’s experiences and perspectives	Inform patients of the implications of genetic testing for the individual and family Clarify which relatives are eligible for testing and how to inform them	Information booklets about the condition Personalized patient letters General family letters	Family dynamics were assessed by discussing the possible reactions of relatives	Encourage patients to discuss testing with family Occasional offers of follow-up appointments to further discuss family communication	Family communication is discussed since the first GC appointment	Discuss with patients how to share information with relatives Provide additional communication aids (personalized letters, a list of at-risk relatives, and videos)
Gallo et al., 2010	USA	Health Care Professionals’ Views of Sharing Information with Families Who Have a Child with a Genetic Condition	Examine health care professionals’ views and strategies for individualizing information sharing when working with families with children affected by a genetic condition	Nursing	Phenylketonuria Sickle cell disease Cystic fibrosis (CF) Neurofibromatosis Hemophilia Thalassemia Marfan syndrome Von Willebrand disease	Health care professionals ( Most were female (78%), white (84%), and between the ages of 30 and 59 years (86%), with 20 or more years of clinical practice) N=37 (Unspecified physicians n=6; medical geneticists n=4; genetic counselors n=8; registered nurses n=8, nutritionists n=5; social workers n=4; advanced practice nurses n=2)	Unspecified physicians Genetic counselors Nurses Nutritionists Social workers	Qualitative (process study)	Retrospective	Semi-structured interviews	Content analysis (thematic)	GHP’s roles and scope of practice	Discuss genetic risk, inheritance pattern, testing, implications for relatives and address misconceptions about these themes Highlight the importance of family disclosure Give guidance surrounding family disclosure with children Use educational techniques to guarantee understanding (asking if they have questions, asking focused questions, and reviewing information)	Sketches of genetic inheritance Booklets to facilitate information sharing with children Reliable information websites	Assessing family dynamics Explore parents', needs, emotional state, health literacy, and nonverbal communication during GC	Multidisciplinary support during GC Referrals to social workers for communication and family support in general	Only genetic counselors and social workers were involved in addressing family communication While genetic counselors suggested parents share information with at-risk relatives, some of the other professionals viewed it as a personal choice Easier to discuss family communication in treatable or recessive conditions and in appropriate physical settings
Gorrie et al., 2018	Australia	Exploring approaches to facilitate family communication of genetic risk information after cystic fibrosis population carrier screening	Explore approaches to facilitate the process of family communication of genetic information after an individual is identified as a carrier of CF through population screening.	Genetic counseling Clinical genetics Psychology	CF	1st phase: key informants (a Medical geneticist, a CF physician, a genetic counsellor, a nurse, and a CF support group staff member) N=5 2nd phase: carriers of CF with previous contact with GC without a carrier partner N=21 (at least 21 consultations) (The participants were predominately female, aged 30–34 years old, college educated, had one child and reported that they had no known family histo…	Referring physician (obstetricians, general practitioners, and fertility specialists) Genetic counselor	Two-phase study Mixed methods (process study)	Retrospective	1st phase: Semi structured interviews with specialists 2nd phase: surveys with carriers	Content analysis and descriptive statistical analysis	GHP’s roles and scope of practice	Provide information about the condition and its inheritance pattern, family implications, reproductive options, and cascade testing	Patient letters Family letters (explaining how to access carrier testing)		GC was sometimes articulated between the referring physician and a genetic counselor	Telehealth follow-up was considered more useful than direct contact from GHP to relatives and in-person or letter follow-ups, with the suggested timing being within a couple of weeks of result disclosure		Key informants, including GHP, considered there was a need for further training for healthcare professionals about genetic conditions and the availability of screening tests, to better support carriers during family communication of genetic risk Need to provide carriers additional follow-up support, and relevant information for their reference during family communication Of researcher-suggested m…
Hudson et al., 2019	USA	Disclosure of diagnosis to at-risk relatives by individuals diagnosed with hypertrophic cardiomyopathy (HCM)	Explore patterns of diagnosis disclosure of HCM probands to their at-risk family members, including preparation related to the disclosure of genetic risk and experiences related to genetic counseling uptake	Health behavior Health communication Genetic counseling Population health	Hypertrophic cardiomyopathy (HCM)	Members of a patient association diagnosed with HCM (Most were male, white, college educated, older than 45 and had a household income higher than 20 000$) N=315 (at least 138 consultations)	Genetic counselor Unspecified physicians Unspecified nurses	Mixed methods (process study)	Retrospective	Survey	Content analysis and descriptive statistics	Patient’s experiences and perspectives		Fact sheets and pamphlets with information and diagrams about the condition Family letters		A minority of participants sought and received support for family communication from genetic counselors or physicians before disclosure		Provide information and materials that would help relatives understand the condition, the importance of genetic testing, and how to access it (contacts of healthcare professionals)
Kam et al., 2018	Singapore	Experience of Asian males communicating cardiac genetic risk within the family	Examine the experience of family communication regarding inherited cardiac condition (ICC) risk within an Asian context	Genetic counseling Clinical genetics	HCM Dilated cardiomyopathy	Males aged between 33 and 67 years, with an ICC diagnosis who had attended at least one GC consultation(most the first diagnosis in their families) residing in Singapore (indian, maly and chinese ethnicity) N=8	Genetic counselor Unspecified physician	Qualitative (process study)	Retrospective	Semi-structured interviews	Thematic analysis	Patient’s experiences and perspectives	Participants recalled GHP informing them about the inherited familial risks and the importance of conveying the information to their relatives
Lafrenière et al., 2013	Canada	Family Communication Following BRCA1/2 Genetic Testing: A Close Look at the Process	To gain a better understanding of the experience of brca1/2 tested individuals, specifically how they communicate their risk information to their family members.	Bioethics Psychology Clinical genetics Epidemiology	HBOC	People tested for BRCA1/2 who reported experiences of communicating test results to family. Most participants were over 50 years old, women, approximately 50 % were carriers, and nearly 40 % had previously been affected by cancer N=34	Genetics professionals (non-specified) Psychiatrist	Qualitative (process study)	Retrospective	Semi-structured interviews	Content analysis (hermeneutic phenomenology approach)	Patient’s experiences and perspectives	Highlighting the importance of sharing genetic information with at-risk relatives Mention opportunities for communication (family gatherings)			Multidisciplinary support (GHP, oncologists, and psychiatrists), including encouragement to share information within the family	Practices to address family communication varied between GHP. Not all GHP highlighted the importance of family communication with patients or encouraged them to share genetic information with relatives	Further prompting, preparation (correct terminology), and support (communication aids) for family disclosure
Makhnoon et al., 2021	USA	Disclosure of familial implications of pathogenic variants in breast-cancer genes to patients: Opportunity for prompting family communication	To describe and characterize family communication of pathogenic variants and cascade genetic testing from genetic counseling summary notes.	Clinical genetics Epidemiology Public Health Health behaviour Genetic counseling	Unspecified hereditary cancer syndromes	Consultation notes N=656 (most patients were women, white, nearly 50% coming for HBOC related genetic testing and had a mean age of 49.7) of genetic counselors (n=23, with a mean of 3.7 years of experience post-certification)	Genetic counselors	Mixed methods (process study)	Retrospective	Analysis of clinical records	Content analysis and descriptive and inferential statistical analysis (logistic regression, T-test, ANOVA, and χ2 test)	GHP’s roles and scope of practice	Information provision mostly mentioned cascade testing, followed by general descriptions of at-risk relatives, and identification of specific relatives at risk The implications of genetic test results to the family and the importance of sharing this information were less frequently mentioned	Family letters Copy of genetic test results	Assess family dynamics, patient preferences for communication, and reasons for nondisclosure Adapting the relational approach to the patient (predominantly covert)	Logistical support for relatives including providing contacts of local resources to facilitate access to GC and testing	Practices to address family communication varied between GHP Specific familial genetic risk messaging was more frequent for high-risk variants and in group appointments
Mendes & Sousa, 2012	Portugal	Families’ experience of oncogenetic counseling: accounts from a heterogeneous hereditary cancer risk population	Explore the families’ experiences of cancer genetic counseling, through a familial perspective.	Psychology	HCC HBOC Hereditary diffuse gastric cancer (HDGC)	Portuguese adults (most were women with less than 12 years of education) from 9 families with at least three known mutation carriers(HCC n=5; HBOC n=3; HDGC n=1), who had undergone genetic counseling N=50 (including at least 12 GC consultations)	Unspecified physicians	Qualitative (reports process and outcomes)	Retrospective	Semi-structured group interviews and individual post-interview questionnaire	Grounded theory	Patient’s experiences and perspectives	Identify relatives to whom to disclose information Mention possible opportunities for family communication	Information pamphlets (used by participants to share information with estranged relatives)		Encourage information seeking (family health history) and sharing (genetic risk)		GHP should have a proactive role in communicating genetic information to at-risk relatives
Pedrazzani et al., 2022	Switzerland	The Communication Chain of Genetic Risk: Analyses of Narrative Data Exploring Proband–Provider and Proband–Family Communication in Hereditary Breast and Ovarian Cancer	Understand the probands’ perspective on the way they manage the process of communicating genetic risk, from when they receive risk information from their healthcare provider to the moment in which they decide to transmit or not this information to relatives.	Nursing Medical anthropology Healthcare research Oncology Clinical genetics Health sociology	HBOC	Women (mean age of 51.8, most were white, partnered and college educated) identified as carriers of HBOC-associated pathogenic variants N=48	Genetic counsellor Medical geneticist Oncologist Gynecologist Unspecified physicians	Qualitative (process study)	Retrospective	Semi-structured interviews and focus groups	Grounded theory	Patient’s experiences and perspectives	Highlight the importance of family communication, although not always clarifying which relatives need to be informed	Family letters		Offers of additional appointments Multidisciplinary support without coordination between providers Supportive attitude from GHP	Family communication is usually not addressed after disclosing test results The depth in which family communication is discussed varied between GHP, with some being more superficial and abstract, while others were more detailed Lack of coordination from multidisciplinary care teams Additional (follow-up) support was only provided if patients requested it	GHP should have a proactive role in communicating genetic information to at-risk relatives GHP should be forthright when addressing the importance of family communication, and revisit the topic at follow-up
Stol et al., 2010	Netherlands	Informing family members about a hereditary predisposition to cancer: attitudes and practices among clinical geneticists	Explore attitudes toward informing family members and relevant practices among clinical geneticists	Bioethics Psychology	Unspecified hereditary cancer syndromes	Professionals with knowledge about clinical practice and their social, legal, and ethical implications N=16 (clinical Medical geneticists n=9 (6 women and 3 men); lawyers n=2; ethicists n=3; medical sociologist n=1; philosopher of science n=1)	Medical geneticists	Qualitative (process study)	Retrospective	Semi-structured interviews	Thematic analysis	GHP’s roles and scope of practice	Medical geneticists address with patients that at-risk relatives benefit/should be informed				Most GHP avoid direct disclosure to relatives Most GHP avoid being directive with patients mentioning relatives’ right not to know, legal restrictions, patient responsibility to inform relatives, and lack of resources
Young, Butow, Tucker et al., 2019	Australia	Challenges and strategies proposed by genetic health professionals to assist with family communication	Study aims were to identify the most common challenges faced by GHPs when addressing family communication with BRCA1/2 families, explore GHPs’ strategies for the management of these challenges, and to explore GHPs’ current training and needs in navigating family communication processes.	Psychology Oncology Genetic Counseling	HBOC	GHP N=73 (genetic counselors n=59; other healthcare professionals n=13) most were Caucasian (86%), female (92%), and married (62%) and the average of years of practice was 8.55	Genetic counselors Other healthcare professionals including geneticists, nurses, oncologists, psychologists psychiatrists	Mixed methods (process study)	Retrospective	Survey and focus groups or semi-structured interviews	Thematic analysis and descriptive statistical analysis including calculating ranked scores	GHP’s roles and scope of practice		Family letters	Assess family communication dynamics Explore patient preferences and reasons for nondisclosure to ensure autonomy	Multidisciplinary support and referrals to other GHP and psychologists Explore family communication during follow-up appointments. Use relational circumvention	GHP cue patients to begin thinking early in GC about family communication Pre-counseling phone calls (discuss family dynamics) are used to adapt GC appointments (setting, family or individual appointments, how to address family disclosure with each patient)		Need for strategies to probe patients about family communication (tools to inform the types of questions you might ask to explore family dynamics) Need for further training in behavioral change techniques and theoretical knowledge of family systems and communication
Young et al., 2020 (84)	Australia	When to break the news and whose responsibility is it? A cross-sectional qualitative study of health professionals’ views regarding disclosure of BRCA genetic cancer risk	To investigate GHPs’ opinions about the ideal time for disclosure to offspring and their responsibility to at-risk relatives	Psychology Oncology Genetic Counseling	HBOC	GHP N=73 (genetic counselors n=59; other healthcare professionals n=13), with a mean age of 39.81 and 8.55 years of experience, most were women, caucasian and married	Genetic counselors Other healthcare professionals including geneticists, nurses, oncologists, mental health specialists	Qualitative (process study)	Retrospective	Survey and focus groups or semi-structured interviews	Thematic analysis	GHP’s roles and scope of practice	Educate and correct misconceptions patients on the terminology to discuss genetic risk, the familial impact of genetic results Highlight the importance of family communication Assess if patients retained information Give guidance surrounding plans for family communication including when’, ‘who’, ‘and how’ to disclose (including adapting the disclosure strategy for specific relatives)	Family letters with de-identified personal information Booklets, pamphlets, and fact sheets (with information to disclose, techniques to facilitate disclosure, and testimonials of other families' experiences with risk disclosure) Websites with trustworthy information and social media to facilitate communication with relatives	Assess family communication dynamics Assess ability and reasons for disclosure and nondisclosure Use hypothetical scenarios and roleplay to explore the benefit/cost of non-disclosure to relatives and draw on previous experiences of disclosure	Provide follow-up support (letters, in-person appointments, or telehealth) Encourage information seeking and sharing, by normalizing family communication (with real-life examples), advocating that relatives contact GC services, and reframing disclosure as beneficial for risk reduction Use relational circumvention	Family communication is addressed since the first appointment Practices to address family communication vary between GHP with some adapting their practices based on the condition, type of genetic test (diagnostic or pre-symptomatic testing) and available resources in their GC service		Some GHP feel that the resources available to assist with family communication are often too generic or not user-friendly Family group consultations are considered difficult to implement in the current public health model Some GHP reported that they would like to assist families with communication but were limited by time constraints and procedural barriers
Data extraction table summarizing key characteristics and findings of included studies in the scoping review
